# Supplementary material for: Phylogenetic Comparison of Swainsonine Biosynthetic Gene Clusters among Fungi
Source: J Fungi (Basel). 2022 Mar 31;8(4):359. doi: 10.3390/jof8040359 (PMC9030584; doi:10.3390/jof8040359)
Supplement: Supplementary file 1 [file jof-08-00359-s001.zip]

Archive with 1 entries (1 files):
- jof-1644761-supplementary.pdf
